# Supplementary material for: Perceptions of Undue Influence Shed Light on the Folk Conception of Autonomy
Source: Front Psychol. 2018 Aug 8;9:1400. doi: 10.3389/fpsyg.2018.01400 (PMC6092627; doi:10.3389/fpsyg.2018.01400)
Supplement: DATA SHEET S1 — Excel file containing all data included in this study. [file Data_Sheet_1.XLS]

## Sheet: VOTING, R-BYPASS, NON-PREAUTH
How Objectionable	How Manipulative	How Welcome	Communitarian-Individualist scale	Sex (female = 1; male = 2)
7	6	94	32	1
75	50	50	28	1
84	76	25	28	2
67	76	10	21	2
58	66	31	27	1
67	70	46	8	1
76	80	70	21	1
59	51	59	18	1
70	30	50	22	1
35	40	60	17	2
1	10	51	18	2
60	49	53	21	2
22	14	48	35	2
75	78	35	25	1
13	13	76	29	1
83	16	80	21	1
57	59	50	24	2
5	22	24	22	2
65	60	40	20	1
46	1	45	25	1
16	44	60	15	1
75	40	30	18	2
70	57	42	25	1
23	42	30	26	1
83	63	47	29	2
73	90	33	30	1
90	95	5	17	2
65	38	36	31	2
81	72	20	32	2
85	63	30	22	1
67	23	66	21	2
50	50	50	34	2
100	1	100	31	2
1	100	1	36	1
65	65	65	20	2
100	100	1	15	1
22	18	46	21	2
84	1	54	19	1
61	62	50	25	1
67	52	34	20	1
67	62	1	17	2
83	64	34	27	2
87	73	16	28	1
95	95	5	30	2
85	65	30	29	2
80	30	10	8	1
88	90	12	18	2
100	80	1	36	2
90	50	35	36	2
13	9	66	22	1
60	20	1	20	1
10	65	22	23	1
50	50	50	22	1
30	60	70	24	2
88	92	1	24	2
78	63	8	24	2
69	1	50	27	1
74	67	37	20	2
81	100	25	28	1
83	31	2	20	2
100	100	1	36	2
95	96	100	36	2
100	83	24	18	2
70	30	60	25	2
60	94	4	22	1
100	100	1	30	2
93	100	6	17	2
17	41	30	34	1
87	94	12	8	1
78	80	32	12	2
78	16	49	21	1
17	76	20	14	2
3	82	19	18	1
10	10	10	25	1
74	29	36	25	2
75	90	25	18	1
100	99	1	31	2
1	1	55	29	2
85	45	30	34	2
79	30	51	36	2
93	61	9	12	1
83	1	25	27	1
70	75	35	22	2
100	91	1	25	2
80	1	1	34	2
73	65	36	30	1
19	3	36	27	2
95	8	1	29	2
90	33	1	16	1
79	36	1	8	1
100	83	20	24	1
15	12	69	25	1
51	100	11	20	1
44	67	42	17	2

## Sheet: VOTING, R-GIV, NON-PREAUTH
How Objectionable	How Manipulative	How Welcome	Communitarian-Individualist scale	Sex
85	75	52	26	2
1	5	60	24	1
30	19	80	18	2
1	1	100	25	1
5	30	65	16	2
13	12	88	17	1
1	1	60	18	1
1	80	80	19	2
18	26	50	36	2
65	36	66	21	1
15	36	28	23	2
22	58	37	26	2
12	61	74	22	2
38	36	70	21	2
17	44	75	18	1
62	84	50	25	1
60	60	39	27	1
75	96	24	19	1
40	1	40	33	1
28	14	85	32	1
40	50	75	22	2
98	1	35	19	1
17	14	78	27	2
28	21	74	18	1
1	10	88	15	2
58	60	54	26	1
10	5	50	26	2
6	7	90	20	2
22	8	79	26	1
57	51	55	25	1
1	16	81	21	2
27	17	86	28	1
81	68	35	15	2
25	33	54	24	1
1	1	100	35	1
23	5	58	30	2
1	3	84	20	2
56	63	50	15	1
24	20	51	10	1
90	98	1	24	1
77	73	18	25	2
6	12	84	13	2
15	26	70	19	1
100	100	1	25	1
60	59	23	16	1
10	5	50	20	2
16	13	69	22	2
59	36	68	24	1
5	10	70	23	1
73	59	44	22	2
13	18	20	9	2
3	21	48	28	1
75	30	85	26	2
68	65	40	21	2
1	1	100	35	2
11	27	24	20	2
1	54	96	23	2
85	74	1	20	2
25	10	80	22	2
1	1	51	36	1
17	50	70	24	2
20	20	83	25	2
80	76	4	11	2
85	83	16	22	1
36	15	49	29	1
5	1	68	31	2
100	100	1	27	2
36	69	27	12	1
25	55	60	21	2
1	85	75	21	2
25	49	77	25	1
8	1	79	30	2
1	5	90	34	1
2	1	25	14	1
30	20	60	13	2
40	23	80	20	2
20	33	52	36	1
10	40	86	15	1
9	6	26	25	2
66	25	74	17	2
60	55	40	19	1
100	65	37	21	2
1	1	100	29	2
8	9	85	30	2
1	1	100	35	2
33	63	3	17	1
1	1	50	26	2
17	8	57	23	1
36	29	61	16	2
15	9	98	21	2
1	1	50	28	2
1	1	48	6	2
21	63	38	19	1
79	1	50	21	2
10	10	60	28	2
19	1	80	18	1
2	1	100	26	2
3	12	84	23	1
1	100	100	16	2
90	90	13	10	1

## Sheet: VOTING, R-BYPASS, PREAUTH
How Objectionable	How Manipulative	How Welcome	Communitarian-Individualist scale	Sex
21	10	82	22	1
45	49	54	22	1
82	23	24	21	1
84	89	14	18	1
75	60	40	25	2
37	39	73	25	2
93	70	49	24	1
7	1	50	19	1
10	30	70	23	1
80	24	82	19	2
75	65	1	24	1
70	60	64	26	1
18	22	76	31	2
92	81	11	25	2
60	57	39	22	2
65	85	25	20	1
16	14	88	24	2
17	20	82	36	2
88	86	9	27	2
31	1	51	32	1
10	1	50	25	1
20	10	90	18	1
5	1	100	25	1
76	60	50	16	1
93	58	19	18	2
30	50	60	19	2
65	63	33	17	1
64	35	59	24	2
85	46	45	23	2
80	5	10	18	2
70	39	46	20	2
32	64	50	15	2
73	64	18	18	2
82	71	23	11	1
100	60	40	21	2
17	37	67	22	1
100	1	100	14	2
5	15	35	16	1
78	6	2	21	2
63	60	62	18	2
12	13	61	18	1
14	1	38	17	2
100	100	2	6	2
100	99	1	17	2
11	5	96	20	2
19	1	52	21	1
90	20	20	20	2
70	65	25	18	1
70	60	40	21	2
70	72	25	24	2
60	70	25	9	1
10	10	80	29	1
32	32	52	18	1
50	10	51	23	2
36	16	27	30	2
12	14	45	22	2
83	1	1	34	1
1	50	60	21	2
6	1	93	24	1
36	40	60	31	1
30	50	50	30	1
59	19	49	19	1
1	1	30	36	2
84	86	31	14	1
73	72	76	33	2
67	28	50	20	1
1	1	52	35	1
60	60	25	30	1
20	67	51	21	2
62	59	13	18	1
5	1	65	30	1
1	1	12	25	1
70	50	30	27	2
100	1	50	14	1
1	5	99	24	1
82	62	8	22	1
5	6	92	36	2
80	80	19	20	2
20	1	50	31	1
69	65	40	23	2
50	41	36	21	1
60	40	70	24	2
1	1	100	18	2
58	19	57	15	2
15	20	80	33	2
6	1	100	16	1
25	10	75	15	1
25	76	38	21	2
3	1	51	13	2
1	1	50	29	2
25	15	69	20	2
71	40	54	22	1
25	1	76	25	2
69	72	35	25	1

## Sheet: VOTING, R-GIV, PREAUTH
How Objectionable	How Manipulative	How Welcome	Communitarian-Individualist scale	Sex
49	25	71	23	2
11	39	69	36	2
33	75	65	21	1
1	1	98	27	1
40	35	70	21	1
11	19	97	22	2
20	5	76	25	2
10	10	90	14	2
43	6	69	20	1
36	59	69	23	1
27	60	52	18	1
13	2	79	23	2
21	16	85	17	2
1	1	50	36	1
8	1	50	25	1
20	85	52	23	2
5	3	90	25	2
10	35	63	32	2
1	65	74	26	2
10	10	85	22	2
1	1	100	22	1
10	11	90	31	2
6	1	92	23	1
76	39	59	24	1
7	8	55	22	1
1	17	70	19	2
5	8	39	31	2
5	45	66	26	2
10	1	100	27	1
15	16	71	22	2
18	44	63	22	1
1	1	100	31	1
10	34	50	20	2
7	9	73	14	1
1	1	75	17	1
1	1	100	9	1
23	11	88	19	2
50	52	75	21	1
23	1	72	30	1
1	1	96	30	1
9	4	95	25	1
80	21	71	19	2
1	1	100	14	2
1	1	100	23	2
12	4	61	27	1
100	95	1	20	1
10	1	50	19	1
7	1	41	30	2
1	1	100	30	2
22	24	77	28	2
1	1	100	16	2
82	1	10	6	2
20	5	70	31	2
79	40	74	24	1
33	12	92	23	1
1	1	67	26	1
15	7	50	27	1
17	5	91	27	1
1	1	100	18	1
60	80	60	22	2
31	42	68	17	1
2	8	100	18	2
19	14	40	17	2
1	25	80	22	1
1	1	100	19	2
18	18	77	30	1
80	26	80	20	1
31	65	82	25	2
19	28	66	21	1
1	1	85	36	2
9	12	94	18	2
1	1	100	23	1
1	2	100	10	1
1	100	100	19	2
1	75	90	13	2
1	4	84	33	1
16	24	79	27	1
1	1	100	15	2
1	1	100	21	1
38	38	78	29	1
9	12	75	20	1
1	1	100	16	1
25	25	65	20	1
80	95	90	15	2
8	1	99	16	1
40	65	60	24	1
22	24	23	23	1
20	29	51	10	2
25	10	75	30	1
17	22	80	19	1
20	25	70	23	1
1	1	100	16	1
34	47	46	8	1
22	10	69	28	2
59	62	55	18	1
3	1	100	26	1
27	13	62	14	1
1	10	79	20	1
77	20	76	22	2
9	1	52	19	2
1	1	100	22	2
8	8	8	23	2
14	7	93	25	2
10	10	50	18	2
9	4	82	29	1
83	86	70	20	1
51	22	84	21	2
24	23	82	11	1
1	1	70	32	2
30	1	75	21	1
1	1	100	16	2
8	12	76	31	1
1	1	100	10	2
19	12	73	20	1
1	1	100	31	2

## Sheet: EATING, R-BYPASS, NON-PREAUTH
How Objectionable	How Manipulative	How Welcome	Communitarian-Individualist scale	Sex
100	1	1	34	1
10	50	75	15	1
80	72	7	21	1
49	88	51	16	1
44	53	62	21	1
34	1	90	27	1
100	100	1	28	1
75	89	25	28	2
60	70	30	16	1
100	75	1	16	2
95	74	8	24	2
80	100	2	33	2
60	22	59	21	2
1	1	1	20	2
72	81	18	23	1
100	100	1	18	2
100	1	1	20	1
100	100	1	20	2
100	100	1	30	2
100	100	1	34	2
85	100	15	29	2
45	52	51	20	1
79	81	23	18	1
1	69	88	28	1
83	100	18	17	2
35	67	92	25	1
100	100	1	26	2
95	100	1	12	1
55	75	89	31	1
100	100	1	23	2
1	1	5	17	1
100	1	50	22	1
80	100	20	17	2
100	100	1	36	2
25	52	75	13	1
80	60	10	19	1
80	75	20	28	1
72	86	17	19	2
26	25	45	15	1
50	71	1	27	1
100	100	1	31	1
84	85	8	23	2
70	60	30	14	1
100	100	1	32	1
100	54	1	13	1
97	95	9	20	1
62	80	30	11	2
29	14	61	18	2
100	55	20	17	2
100	100	1	31	1
100	100	1	18	2
32	1	18	25	1
93	99	1	23	1
77	80	25	33	1
50	69	85	31	1
100	51	30	24	2
100	100	1	36	2
100	100	1	22	1
70	65	35	21	2
19	34	82	18	2
15	75	90	9	1
90	94	1	20	2
62	75	42	21	1
77	84	19	21	1
75	60	15	25	1
100	100	1	36	1
100	100	1	22	2
1	100	100	20	1
88	100	5	29	1
20	50	29	32	1
10	10	50	21	2
78	88	8	25	1
88	87	7	19	2
16	23	66	22	1
26	23	38	20	1
80	95	10	34	2
72	73	26	21	2
82	79	1	19	1
6	52	53	23	1
100	100	1	33	2
85	100	33	17	1
100	100	1	20	2
7	76	76	26	2
75	85	15	18	1
100	100	1	22	1
70	75	25	23	1
12	82	9	30	2
75	50	51	26	2
70	61	51	28	2
54	63	38	20	1
60	75	1	29	2
1	1	100	26	2
67	90	8	24	2
95	100	62	10	1
90	1	75	23	1
97	100	1	29	2
90	100	25	25	2
100	100	1	27	1
80	84	13	19	1
83	100	25	17	2
85	97	1	25	1
81	90	20	23	1
64	86	23	31	2
65	32	68	19	2

## Sheet: EATING, R-GIV, NON-PREAUTH
How Objectionable	How Manipulative	How Welcome	Communitarian-Individualist scale	Sex
6	37	72	20	2
1	100	1	31	1
74	76	12	27	1
80	60	14	31	2
50	95	1	23	1
17	74	64	17	1
81	86	4	32	2
1	1	100	17	2
75	90	10	36	2
68	100	4	29	1
100	100	1	19	1
1	1	100	13	1
40	75	5	29	1
100	100	1	6	1
78	24	4	12	1
60	38	14	30	1
24	67	5	17	1
61	83	21	19	1
8	33	52	20	1
15	70	35	36	2
21	43	17	21	2
80	100	15	28	2
24	100	2	13	2
100	100	1	19	1
28	72	28	24	1
90	70	10	19	2
24	22	52	33	2
8	7	1	25	2
20	1	20	22	1
91	94	5	25	1
42	62	55	16	1
100	94	1	26	1
68	27	12	20	1
1	13	14	23	2
75	5	95	24	1
65	24	5	24	1
84	29	1	36	2
90	90	1	31	2
60	40	50	29	1
100	100	1	35	1
70	60	40	24	1
78	70	22	21	2
42	97	15	20	1
22	98	18	14	2
16	12	48	20	2
100	100	1	25	1
23	24	87	21	1
14	8	81	33	2
65	90	20	22	2
70	100	25	26	1
50	50	75	19	2
70	75	25	23	2
63	1	10	30	2
45	86	66	23	2
95	75	70	33	2
51	50	44	34	2
1	13	86	22	2
75	80	17	17	1
30	84	35	25	2
75	16	22	21	1
83	84	21	23	2
65	75	25	18	1
97	82	1	25	2
25	50	25	17	2
80	1	1	27	2
95	55	1	22	2
77	100	1	36	2
100	100	1	14	2
25	40	30	28	2
27	48	63	21	1
14	12	77	19	2
100	100	1	31	1
10	16	90	16	2
80	77	13	30	2
4	1	25	28	1
60	80	6	23	1
75	75	1	26	2
94	90	1	36	1
90	49	1	13	2
1	12	100	25	1
10	1	1	29	2
63	100	1	13	2
25	20	45	23	1
75	75	25	36	1
70	40	5	25	2
87	1	59	35	1
90	85	10	25	2
75	98	13	27	2
70	75	30	24	1
20	25	86	28	2
48	64	54	23	1
34	63	55	24	1
20	20	80	21	1
40	40	30	26	1
36	73	51	33	1
61	65	30	21	2
15	10	40	24	2
30	1	100	21	2
100	50	1	25	2
79	100	1	21	2
13	95	83	28	2
64	74	12	20	1
15	16	24	19	2
25	90	10	12	2
75	85	6	31	1

## Sheet: EATING, R-BYPASS, PREAUTH
How Objectionable	How Manipulative	How Welcome	Communitarian-Individualist scale	Sex
40	30	75	27	2
1	1	98	22	2
100	100	1	27	2
90	93	11	22	2
50	24	45	22	1
1	100	100	23	2
29	72	81	27	2
82	32	12	15	1
35	70	45	24	1
73	87	2	30	2
70	94	30	17	1
85	69	31	20	2
1	81	69	36	2
66	60	39	22	2
15	38	36	25	2
1	5	80	21	1
36	60	64	13	1
76	73	27	18	2
50	100	70	27	2
87	82	23	20	2
10	84	78	21	1
80	95	1	15	2
86	91	1	14	1
25	30	75	23	2
100	100	1	32	2
75	80	100	18	1
1	50	80	21	2
30	60	80	15	2
1	85	100	24	1
14	2	77	24	1
1	65	100	27	1
70	89	12	15	2
100	38	16	31	1
52	88	30	32	2
70	85	90	28	1
72	77	9	19	1
10	14	20	17	2
75	20	35	22	1
78	82	13	17	2
46	65	40	18	2
70	96	8	20	1
75	84	82	21	1
1	1	60	19	2
97	78	1	27	2
2	70	97	19	1
28	100	83	36	1
40	68	20	33	2
15	11	95	29	1
27	71	29	17	2
1	1	80	24	1
78	75	50	25	1
90	98	50	31	1
100	100	1	20	1
26	22	86	18	1
87	92	3	25	2
20	65	78	19	1
2	90	93	29	2
1	1	100	34	1
100	100	1	24	1
1	1	54	18	2
76	42	34	34	1
80	88	14	24	2
1	1	100	23	1
85	100	10	35	1
75	100	20	28	1
6	5	94	30	2
65	62	56	22	2
66	80	14	21	2
10	35	70	21	2
71	39	46	26	1
25	72	77	21	2
1	80	70	17	2
1	5	100	29	1
13	1	100	30	2
50	50	55	29	1
63	77	50	22	2
44	57	50	17	1
59	62	41	14	1
11	76	94	23	2
75	60	90	23	1
8	70	90	23	1
90	95	3	25	2
75	100	1	36	2
92	21	6	15	1
18	68	84	29	2
38	1	1	27	1
28	70	71	13	1
10	82	52	20	1
1	65	40	33	1
10	25	100	16	1
20	90	75	17	1
75	90	55	16	2
70	80	20	35	2
36	83	80	24	1
36	74	13	13	1
66	3	49	17	2
100	100	1	28	2
19	62	20	20	2
1	51	71	15	1
6	20	18	25	2
98	100	1	12	1
15	16	77	22	1
77	100	55	33	1

## Sheet: EATING, R-GIV, PREAUTH
How Objectionable	How Manipulative	How Welcome	Communitarian-Individualist scale	Sex
5	5	95	26	1
18	34	76	24	2
68	41	40	21	2
70	60	30	32	2
1	1	100	27	1
25	32	66	21	1
66	23	91	22	2
68	20	9	28	2
2	1	100	22	1
100	50	100	22	2
20	78	91	19	2
20	75	96	16	2
1	1	100	9	1
88	61	64	21	2
50	50	50	21	1
82	78	35	24	2
51	15	51	18	1
29	32	65	28	1
13	1	1	26	2
75	65	25	27	1
75	83	86	23	1
1	1	76	31	2
20	90	30	34	1
40	1	90	31	1
60	79	49	27	2
1	1	100	22	1
15	25	50	20	1
66	20	30	23	2
75	50	12	32	1
10	10	80	28	2
5	1	98	26	2
80	1	1	27	2
60	30	75	32	1
1	75	100	29	2
18	10	90	26	1
35	60	80	20	2
60	57	44	24	2
13	28	77	29	2
1	14	95	25	1
28	29	45	23	2
23	18	74	15	2
1	17	95	13	2
80	85	1	14	2
25	62	30	21	1
13	16	76	20	2
100	32	1	36	2
35	58	39	26	1
40	45	60	25	1
41	56	39	24	2
1	2	52	17	1
53	27	40	25	1
1	1	100	24	2
1	1	100	24	2
6	30	96	23	2
69	1	81	21	2
100	100	1	36	2
1	1	100	9	1
70	20	70	10	1
38	59	64	23	1
20	1	100	23	2
22	37	1	24	1
1	9	79	19	2
24	69	35	18	1
50	74	36	23	1
18	1	100	18	1
25	1	20	23	2
22	5	86	34	2
30	75	50	22	2
75	60	35	27	2
1	9	84	16	2
80	80	7	22	1
11	87	60	25	1
80	55	10	22	2
1	100	100	34	2
28	27	44	19	2
3	5	99	23	1
91	2	100	31	1
10	7	100	22	2
1	100	80	25	2
25	20	45	36	1
81	40	40	26	2
1	100	100	36	2
25	19	80	32	1
65	22	57	21	2
1	1	100	26	2
6	8	80	13	2
65	86	43	14	1
23	28	83	24	2
7	1	76	30	1
1	77	100	18	1
17	1	87	29	1
75	75	85	19	1
12	11	53	18	2
25	11	70	21	1
35	69	67	31	2
1	2	100	22	1
1	7	95	19	2
1	1	100	30	2
1	60	71	22	1
6	17	91	21	1
80	74	1	22	2
6	2	35	19	2
7	2	77	30	1
65	45	20	36	1
8	1	94	21	1
70	7	26	29	2
27	1	50	9	1
71	61	27	19	1
20	15	65	19	2
56	25	30	32	2
20	1	4	25	1
21	2	68	23	1
20	26	77	27	2
6	9	83	20	1
1	15	90	18	1
88	19	86	22	1

## Sheet: VOTING, UNFAM, UNK WORLDVIEW
How Objectionable	How Manipulative	How Welcome	Communitarian-Individualist scale	Sex
50	50	70	36	1
33	70	56	19	2
89	56	42	17	2
50	1	50	14	1
1	1	21	33	1
32	72	73	24	2
18	34	61	33	2
1	14	99	18	1
1	1	100	33	1
20	61	62	28	2
1	1	50	36	2
23	1	85	21	1
25	29	69	27	1
10	9	8	23	1
8	12	81	19	1
1	1	91	7	1
1	1	75	23	2
1	1	98	27	2
50	65	70	16	1
90	70	25	20	1
57	31	64	23	1
1	1	60	24	2
100	1	100	31	2
95	65	30	25	2
60	60	25	23	1
100	100	1	33	2
77	81	18	25	1
88	100	1	6	2
18	43	60	20	2
1	1	60	14	1
30	45	70	28	2
79	66	43	20	1
50	28	34	32	2
40	70	15	22	1
100	1	1	23	2
75	80	1	27	1
20	24	64	26	2
70	35	55	27	2
26	25	88	22	2
72	80	3	13	2
1	1	100	19	1
14	24	67	30	1
47	44	66	18	2
66	64	29	19	2
1	1	91	19	1
13	14	25	35	1
22	15	70	32	2
1	2	17	27	2
95	5	80	30	2
3	5	51	30	2
45	44	64	30	2
64	59	43	18	2
75	60	25	11	2
62	72	23	19	1
97	99	6	28	2
79	50	35	18	1
12	12	78	21	1
50	1	75	29	2
35	50	47	22	2
100	75	1	26	1
26	35	81	33	2
90	64	17	21	2
29	7	51	18	1
1	1	100	25	1
80	71	50	19	2
70	53	54	21	2
1	2	100	31	2
100	85	10	28	1
49	42	36	23	1
60	65	24	23	1
31	41	28	29	1
1	5	98	24	1
74	25	70	20	1
75	80	31	27	1
20	1	50	19	1
100	100	1	27	1
22	1	36	23	1

## Sheet: VOTING, FAM, UNK WORLDVIEW
How Objectionable	How Manipulative	How Welcome	Communitarian-Individualist scale	Sex
20	6	50	24	1
16	6	82	28	1
25	20	69	24	1
10	32	73	22	2
35	82	1	25	1
1	1	100	23	2
1	29	51	22	2
50	51	61	29	2
85	50	1	14	1
60	1	49	12	1
1	1	50	11	2
5	50	50	25	2
22	2	13	22	2
36	24	67	23	2
46	53	38	24	1
70	23	81	19	2
4	18	62	22	2
3	17	75	21	2
50	40	40	29	2
75	60	15	28	1
74	30	55	25	1
5	10	95	14	1
25	10	75	30	2
2	4	84	21	1
15	29	40	20	2
60	60	50	28	1
1	1	52	30	1
1	1	63	34	2
16	3	84	18	1
65	50	60	22	1
60	63	33	27	2
10	10	90	18	1
5	4	88	27	1
31	10	78	22	2
1	50	75	22	2
35	1	67	22	1
44	50	56	23	1
39	73	72	20	2
20	25	66	24	2
10	7	27	20	2
1	1	100	35	1
89	30	73	28	1
75	90	50	23	1
1	1	95	35	2
34	5	74	27	1
52	50	26	33	2
1	1	99	22	1
1	1	49	17	2
1	4	50	19	2
3	2	92	20	1
1	1	10	33	2
45	42	65	36	1
8	6	99	16	2
56	1	50	20	2
20	45	50	14	2
71	32	32	15	1
20	38	77	29	1
1	31	85	21	2
79	100	1	20	2
5	15	60	27	1
13	15	29	27	2
75	20	50	23	1
72	37	70	19	1
72	50	57	24	1
70	85	30	16	1
82	81	31	20	2
75	70	40	18	2
33	38	73	21	1
73	31	40	16	2
25	42	45	20	1
1	1	90	29	2
31	39	55	17	1
7	6	50	23	1
1	1	100	6	1
1	1	100	7	2
1	1	28	24	1
33	28	49	25	2
77	81	27	21	1
31	34	58	22	1
1	70	100	23	2
1	1	100	15	2
20	28	70	26	1
100	100	100	21	1
1	5	100	13	1

[truncated: 2 more sheets: VOTING, UNFAM, SAME WORLDVIEW, VOTING, FAM, SAME WORLDVIEW]
